# Supplementary material for: Characterization of Antigenic MHC-Class-I-Restricted T Cell Epitopes in the Glycoprotein of Ebolavirus
Source: Cell Rep. 2019 Nov 26;29(9):2537–2545.e3. doi: 10.1016/j.celrep.2019.10.105 (PMC6899439; doi:10.1016/j.celrep.2019.10.105)
Supplement: Table S2. Amino Acid Sequences of Overlapping Peptides Spanning the Length of the ZEBOV GP, Related to Figure 1 — a.a.- amino acids. [file mmc2.xlsx]

## Sheet: Supplementary Table 2 
Supplementary Table 2. Amino acid sequences of overlapping peptides spanning the length of the ZEBOV glycoprotein, a.a.- amino acids.
Related to Figure 1.
Name	Sequence	Length (a.a.)	Position in pool	Pool	No. peptides
EB-GP-Z-1	MGVTGILQLPRDRFK	15	1	SP (signal peptide)	8
EB-GP-Z-2	GILQLPRDRFKRTSF	15	2
EB-GP-Z-3	LPRDRFKRTSFFLWV	15	3
EB-GP-Z-4	RFKRTSFFLWVIILF	15	4
EB-GP-Z-5	TSFFLWVIILFQRTF	15	5
EB-GP-Z-6	LWVIILFQRTFSIPL	15	6
EB-GP-Z-7	ILFQRTFSIPLGVIH	15	7
EB-GP-Z-8	RTFSIPLGVIHNSTL	15	8
EB-GP-Z-9	IPLGVIHNSTLQV	13	1	GP1-1	20
EB-GP-Z-10	LGVIHNSTLQVSDV	14	2
EB-GP-Z-11	IHNSTLQVSDVDKLV	15	3
EB-GP-Z-12	TLQVSDVDKLVCRDK	15	4
EB-GP-Z-13	SDVDKLVCRDKL	12	5
EB-GP-Z-14	DVDKLVCRDKLSSTNQL	17	6
EB-GP-Z-15	CRDKLSSTNQLRSV	14	7
EB-GP-Z-16	KLSSTNQLRSVGLNL	15	8
EB-GP-Z-17	TNQLRSVGLNLEGNGV	16	9
EB-GP-Z-18	SVGLNLEGNGVATDV	15	10
EB-GP-Z-19	NLEGNGVATDVPSA	14	11
EB-GP-Z-20	GNGVATDVPSATKRW	15	12
EB-GP-Z-21	ATDVPSATKRWGFR	14	13
EB-GP-Z-22	VPSATKRWGFRSGV	14	14
EB-GP-Z-23	ATKRWGFRSGVPPKV	15	15
EB-GP-Z-24	WGFRSGVPPKVVNY	14	16
EB-GP-Z-25	RSGVPPKVVNYEA	13	17
EB-GP-Z-26	GVPPKVVNYEAGEWA	15	18
EB-GP-Z-27	KVVNYEAGEWAENCY	15	19
EB-GP-Z-28	YEAGEWAENCYNLEI	15	20
EB-GP-Z-29	EWAENCYNLEIKK	13	1	GP1-2	20
EB-GP-Z-30	AENCYNLEIKKPDGS	15	2
EB-GP-Z-31	YNLEIKKPDGSECL	14	3
EB-GP-Z-32	EIKKPDGSECLPAA	14	4
EB-GP-Z-33	KPDGSECLPAAPDGI	15	5
EB-GP-Z-34	SECLPAAPDGIRGF	14	6
EB-GP-Z-35	LPAAPDGIRGFPRCR	15	7
EB-GP-Z-36	PDGIRGFPRCRYVHK	15	8
EB-GP-Z-37	RGFPRCRYVHKV	12	9
EB-GP-Z-38	GFPRCRYVHKVSGTG	15	10
EB-GP-Z-39	CRYVHKVSGTGPCA	14	11
EB-GP-Z-40	VHKVSGTGPCAGDFA	15	12
EB-GP-Z-41	SGTGPCAGDFAFHK	14	13
EB-GP-Z-42	GPCAGDFAFHKEGAF	15	14
EB-GP-Z-43	GDFAFHKEGAFFLY	14	15
EB-GP-Z-44	AFHKEGAFFLYDRLA	15	16
EB-GP-Z-45	EGAFFLYDRLASTVI	15	17
EB-GP-Z-46	FLYDRLASTVIYR	13	18
EB-GP-Z-47	YDRLASTVIYRGTTF	15	19
EB-GP-Z-48	ASTVIYRGTTFAEGV	15	20
EB-GP-Z-49	IYRGTTFAEGVVAFL	15	1	GP1-3	20
EB-GP-Z-50	TTFAEGVVAFLIL	13	2
EB-GP-Z-51	FAEGVVAFLILPQAK	15	3
EB-GP-Z-52	VVAFLILPQAKKDFF	15	4
EB-GP-Z-53	LILPQAKKDFFSSH	14	5
EB-GP-Z-54	PQAKKDFFSSHPLR	14	6
EB-GP-Z-55	KKDFFSSHPLREPV	14	7
EB-GP-Z-56	FFSSHPLREPVNA	13	8
EB-GP-Z-57	SSHPLREPVNATED	14	9
EB-GP-Z-58	PLREPVNATEDPSSGY	16	10
EB-GP-Z-59	VNATEDPSSGYY	12	11
EB-GP-Z-60	NATEDPSSGYYSTTI	15	12
EB-GP-Z-61	DPSSGYYSTTIRYQA	15	13
EB-GP-Z-62	GYYSTTIRYQATGF	14	14
EB-GP-Z-63	STTIRYQATGFGTNE	15	15
EB-GP-Z-64	RYQATGFGTNETEYL	15	16
EB-GP-Z-65	TGFGTNETEYLFEV	14	17
EB-GP-Z-66	GTNETEYLFEVDNL	14	18
EB-GP-Z-67	ETEYLFEVDNLTYV	14	19
EB-GP-Z-68	YLFEVDNLTYVQL	13	20
Name	Sequence	Length (a.a.)	Position in pool	Pool	No. peptides
EB-GP-Z-69	FEVDNLTYVQLESRF	15	1	GP1-4	20
EB-GP-Z-70	NLTYVQLESRFTPQF	15	2
EB-GP-Z-71	VQLESRFTPQFLLQL	15	3
EB-GP-Z-72	SRFTPQFLLQLNETI	15	4
EB-GP-Z-73	PQFLLQLNETIY	12	5
EB-GP-Z-74	FLLQLNETIYTSGKR	15	6
EB-GP-Z-75	LNETIYTSGKRSNTTGK	17	7
EB-GP-Z-76	TSGKRSNTTGKLIWK	15	8
EB-GP-Z-77	RSNTTGKLIWKV	12	9
EB-GP-Z-78	SNTTGKLIWKVNPEI	15	10
EB-GP-Z-79	GKLIWKVNPEIDTTI	15	11
EB-GP-Z-80	WKVNPEIDTTIGEWA	15	12
EB-GP-Z-81	PEIDTTIGEWAFW	13	13
EB-GP-Z-82	IDTTIGEWAFWETKK	15	14
EB-GP-Z-83	IGEWAFWETKKNLTR	15	15
EB-GP-Z-84	AFWETKKNLTRKIR	14	16
EB-GP-Z-85	ETKKNLTRKIRSEEL	15	17
EB-GP-Z-86	NLTRKIRSEELSFTV	15	18
EB-GP-Z-87	KIRSEELSFTVV	12	19
EB-GP-Z-88	IRSEELSFTVVSNGA	15	20
EB-GP-Z-89	ELSFTVVSNGAKNI	14	1	GP1-5	20
EB-GP-Z-90	FTVVSNGAKNISGQSPA	17	2
EB-GP-Z-91	GAKNISGQSPAR	12	3
EB-GP-Z-92	AKNISGQSPARTSSD	15	4
EB-GP-Z-93	SGQSPARTSSDPGTN	15	5
EB-GP-Z-94	PARTSSDPGTNTTTEDH	17	6
EB-GP-Z-95	DPGTNTTTEDHKIMA	15	7
EB-GP-Z-96	NTTTEDHKIMASENSSA	17	8
EB-GP-Z-97	HKIMASENSSAMVQV	15	9
EB-GP-Z-98	ASENSSAMVQVH	12	10
EB-GP-Z-99	SENSSAMVQVHSQGR	15	11
EB-GP-Z-100	SAMVQVHSQGREAAV	15	12
EB-GP-Z-101	VQVHSQGREAAVSHL	15	13
EB-GP-Z-102	SQGREAAVSHLTTLA	15	14
EB-GP-Z-103	EAAVSHLTTLATI	13	15
EB-GP-Z-104	AVSHLTTLATISTS	14	16
EB-GP-Z-105	HLTTLATISTSPQSL	15	17
EB-GP-Z-106	LATISTSPQSLTTK	14	18
EB-GP-Z-107	ISTSPQSLTTKPGPD	15	19
EB-GP-Z-108	PQSLTTKPGPDNSTH	15	20
EB-GP-Z-109	TTKPGPDNSTHNTPV	15	1	GP1-6	20
EB-GP-Z-110	GPDNSTHNTPVYKL	14	2
EB-GP-Z-111	NSTHNTPVYKLDI	13	3
EB-GP-Z-112	THNTPVYKLDISEA	14	4
EB-GP-Z-113	TPVYKLDISEATQV	14	5
EB-GP-Z-114	YKLDISEATQVEQHH	15	6
EB-GP-Z-115	ISEATQVEQHHRR	13	7
EB-GP-Z-116	EATQVEQHHRRTDND	15	8
EB-GP-Z-117	VEQHHRRTDNDSTA	14	9
EB-GP-Z-118	HHRRTDNDSTASDTPSA	17	10
EB-GP-Z-119	NDSTASDTPSATTAA	15	11
EB-GP-Z-120	ASDTPSATTAAGPPK	15	12
EB-GP-Z-121	PSATTAAGPPKA	12	13
EB-GP-Z-122	SATTAAGPPKAENTN	15	14
EB-GP-Z-123	AAGPPKAENTNTSK	14	15
EB-GP-Z-124	PPKAENTNTSKSTDF	15	16
EB-GP-Z-125	ENTNTSKSTDFLDPA	15	17
EB-GP-Z-126	TSKSTDFLDPATTTS	15	18
EB-GP-Z-127	TDFLDPATTTSPQNH	15	19
EB-GP-Z-128	DPATTTSPQNHSETA	15	20
Name	Sequence	Length (a.a.)	Position in pool	Pool	No. peptides
EB-GP-Z-129	TTSPQNHSETAGNNNTH	17	1	GP1-7	18
EB-GP-Z-130	HSETAGNNNTHH	12	2
EB-GP-Z-131	SETAGNNNTHHQDTG	15	3
EB-GP-Z-132	GNNNTHHQDTGEESA	15	4
EB-GP-Z-133	THHQDTGEESASSGK	15	5
EB-GP-Z-134	DTGEESASSGKLGLI	15	6
EB-GP-Z-135	ESASSGKLGLITNTI	15	7
EB-GP-Z-136	SGKLGLITNTIAGVA	15	8
EB-GP-Z-137	GLITNTIAGVAGLI	14	9
EB-GP-Z-138	TNTIAGVAGLITGGR	15	10
EB-GP-Z-139	AGVAGLITGGRRTRR	15	11
EB-GP-Z-140	GLITGGRRTRREAIV	15	12
EB-GP-Z-141	GGRRTRREAIVNA	13	13
EB-GP-Z-142	RRTRREAIVNAQPK	14	14
EB-GP-Z-143	RREAIVNAQPKCNPNL	16	15
EB-GP-Z-144	VNAQPKCNPNLHYW	14	16
EB-GP-Z-145	AQPKCNPNLHYW	12	17
EB-GP-Z-146	PKCNPNLHYWTTQDEGA	17	18
EB-GP-Z-147	LHYWTTQDEGAAIGL	15	1	GP2-1	20
EB-GP-Z-148	TTQDEGAAIGLAWI	14	2
EB-GP-Z-149	DEGAAIGLAWIPYF	14	3
EB-GP-Z-150	AAIGLAWIPYFGPAA	15	4
EB-GP-Z-151	LAWIPYFGPAAEGIY	15	5
EB-GP-Z-152	PYFGPAAEGIYIEGL	15	6
EB-GP-Z-153	PAAEGIYIEGLMH	13	7
EB-GP-Z-154	AEGIYIEGLMHNQDGL	16	8
EB-GP-Z-155	IEGLMHNQDGLICGL	15	9
EB-GP-Z-156	MHNQDGLICGLRQLA	15	10
EB-GP-Z-157	DGLICGLRQLANETTQA	17	11
EB-GP-Z-158	LRQLANETTQALQLF	15	12
EB-GP-Z-159	ANETTQALQLFLRA	14	13
EB-GP-Z-160	TTQALQLFLRATTEL	15	14
EB-GP-Z-161	LQLFLRATTELRTF	14	15
EB-GP-Z-162	FLRATTELRTFSIL	14	16
EB-GP-Z-163	ATTELRTFSILNRKA	15	17
EB-GP-Z-164	LRTFSILNRKAIDFL	15	18
EB-GP-Z-165	SILNRKAIDFLLQRW	15	19
EB-GP-Z-166	RKAIDFLLQRWGGTCH	16	20
EB-GP-Z-167	FLLQRWGGTCHIL	13	1	GP2-2	21
EB-GP-Z-168	LQRWGGTCHILGPDCCI	17	2
EB-GP-Z-169	TCHILGPDCCIEPH	14	3
EB-GP-Z-170	ILGPDCCIEPHDWTK	15	4
EB-GP-Z-171	DCCIEPHDWTKNI	13	5
EB-GP-Z-172	CIEPHDWTKNITDKI	15	6
EB-GP-Z-173	HDWTKNITDKIDQII	15	7
EB-GP-Z-174	KNITDKIDQIIHDFV	15	8
EB-GP-Z-175	DKIDQIIHDFVDKTL	15	9
EB-GP-Z-176	DQIIHDFVDKTL	12	10
EB-GP-Z-177	IIHDFVDKTLPDQGD	15	11
EB-GP-Z-178	FVDKTLPDQGDNDNW	15	12
EB-GP-Z-179	TLPDQGDNDNWWTGW	15	13
EB-GP-Z-180	DQGDNDNWWTGWRQW	15	14
EB-GP-Z-181	NDNWWTGWRQWIPA	14	15
EB-GP-Z-182	WWTGWRQWIPAGIGV	15	16
EB-GP-Z-183	WRQWIPAGIGVTGVV	15	17
EB-GP-Z-184	IPAGIGVTGVVIAVI	15	18
EB-GP-Z-185	IGVTGVVIAVIALF	14	19
EB-GP-Z-186	TGVVIAVIALFCICK	15	20
EB-GP-Z-187	IAVIALFCICKFVF	14	21
