# Supplementary material for: Characterization of Antigenic MHC-Class-I-Restricted T Cell Epitopes in the Glycoprotein of Ebolavirus
Source: Cell Rep. 2019 Nov 26;29(9):2537–2545.e3. doi: 10.1016/j.celrep.2019.10.105 (PMC6899439; doi:10.1016/j.celrep.2019.10.105)
Supplement: Table S3. Amino Acid Sequences of Nonamer Peptides Used for Mapping Immunodominant Peptides within Peptide Pools, Related to Figure 3 — a.a.- amino acids. Peptide relates to peptide number in Table S1. [file mmc3.xlsx]

## Sheet: Supplementary Table 3
Supplementary Table 3. Amino acid sequences of nonamer peptides used for mapping immunodominant peptides within peptide pools, a.a.- amino acids. Peptide relates to peptide number in Supplementary Table 2.
Related to Figure 3.
Nonamer number	9mer sequence	Peptide	Pool	Original peptide no. & sequence	Peptide position in pool	Original peptide length (a.a.)	Length of peptide mapped (a.a.)
1	NLEGNGVAT	19-21	GP1-1	(19)NLEGNGVATDVPSA	11	14	21
2	LEGNGVATD	19-21		(20)GNGVATDVPSATKRW	12	15
3	EGNGVATDV	19-21		(21)ATDVPSATKRWGFR	13	14
4	GNGVATDVP	19-21
5	NGVATDVPS	19-21
6	GVATDVPSA	19-21
7	VATDVPSAT	19-21
8	ATDVPSATK	19-21
9	TDVPSATKR	19-21
10	DVPSATKRW	19-21
11	VPSATKRWG	19-21
12	PSATKRWGF	19-21
13	SATKRWGFR	19-21
14	WGFRSGVPP	24	GP1-1	(24)WGFRSGVPPKVVNY	16	15	15
15	GFRSGVPPK	24
16	FRSGVPPKV	24
17	RSGVPPKVV	24
18	SGVPPKVVN	24
19	GVPPKVVNY	24
20	YEAGEWAEN	28	GP1-1 and 2	(28) YEAGEWAENCYNLEI	20	15	15
21	EAGEWAENC	28
22	AGEWAENCY	28
23	GEWAENCYN	28
24	EWAENCYNL	28
25	WAENCYNLE	28
26	AENCYNLEI	28
27	FLYDRLAST	46/47	GP1-2	(46) FLYDRLASTVIYR	18	13	17
28	LYDRLASTV	46/47		(47) YDRLASTVIYRGTTF	19	15
29	YDRLASTVI	46/47
30	DRLASTVIY	46/47
31	RLASTVIYR	46/47
32	LASTVIYRG	46/47
33	ASTVIYRGT	46/47
34	STVIYRGTT	46/47
35	TVIYRGTTF	46/47
36	VNATEDPSS	59/60	GP1-3	(59)VNATEDPSSGYY	11	12	15
37	NATEDPSSG	59/60		(60)NATEDPSSGYYSTTI	12	15
38	ATEDPSSGY	59/60
39	TEDPSSGYY	59/60
40	EDPSSGYYS	59/60
41	DPSSGYYST	59/60
42	PSSGYYSTT	59/60
43	SSGYYSTTI	59/60
44	PEIDTTIGE	81	GP1-4	(81)PEIDTTIGEWAFW	13	13	13
45	EIDTTIGEW	81
46	IDTTIGEWA	81
47	DTTIGEWAF	81
48	TTIGEWAFW	81
49	IEGLMHNQD	155/156	GP2-1	(155)IEGLMHNQDGLICGL	9	15	19
50	EGLMHNQDG	155/156		(156)MHNQDGLICGLRQLA	10	15
51	GLMHNQDGL	155/156
52	LMHNQDGLI	155/156
53	MHNQDGLIC	155/156
54	HNQDGLICG	155/156
55	NQDGLICGL	155/156
56	QDGLICGLR	155/156
57	DGLICGLRQ	155/156
58	GLICGLRQL	155/156
59	LICGLRQLA	155/156
60	FLRATTELR	162-166	GP2-1 and 2	(162)FLRATTELRTFSIL	16	14	32
61	LRATTELRT	162-166		(163)ATTELRTFSILNRKA	17	15
62	RATTELRTF	162-166		(164)LRTFSILNRKAIDFL	18	15
63	ATTELRTFS	162-166		(165)SILNRKAIDFLLQRW	19	15
64	TTELRTFSI	162-166		(166)RKAIDFLLQRWGGTCH	20	16
65	TELRTFSIL	162-166
66	ELRTFSILN	162-166
67	LRTFSILNR	162-166
68	RTFSILNRK	162-166
69	TFSILNRKA	162-166
70	SILNRKAID	162-166
71	ILNRKAIDF	162-166
72	LNRKAIDFL	162-166
73	NRKAIDFLL	162-166
74	RKAIDFLLQ	162-166
75	KAIDFLLQR	162-166
76	AIDFLLQRW	162-166
77	IDFLLQRWG	162-166
78	DFLLQRWGG	162-166
79	FLLQRWGGT	162-166
80	LLQRWGGTC	162-166
81	LQRWGGTCH	162-166
82	IIHDFVDKT	177	GP2-2	(177)IIHDFVDKTLPDQGD	11	15	15
83	IHDFVDKTL	177
84	HDFVDKTLP	177
85	DFVDKTLPD	177
86	FVDKTLPDQ	177
87	VDKTLPDQG	177
88	DKTLPDQGD	177
89	IAVIALFCI	187	GP2-2	(187)IAVIALFCICKFVF	21	14	14
90	AVIALFCIC	187
91	VIALFCICK	187
92	IALFCICKF	187
93	ALFCICKFV	187
94	LFCICKFVF	187
